# Supplementary material for: Food Texture Acceptance, Sensory Sensitivity, and Food Neophobia in Children and Their Parents
Source: Foods. 2021 Sep 30;10(10):2327. doi: 10.3390/foods10102327 (PMC8535628; doi:10.3390/foods10102327)
Supplement: Supplementary file 1 [file foods-10-02327-s001.zip]

Archive with 1 entries (1 files):
- foods-1368702-supplementary.pdf
